# Supplementary material for: Fractal Kinetic Implementation in Population Pharmacokinetic Modeling
Source: Pharmaceutics. 2023 Jan 16;15(1):304. doi: 10.3390/pharmaceutics15010304 (PMC9867137; doi:10.3390/pharmaceutics15010304)
Supplement: Supplementary file 1 [file pharmaceutics-15-00304-s001.zip]

Archive with 1 entries (1 files):
- pharmaceutics-2113163-supplementary.pdf
